# Supplementary material for: Identification of a key peptide cyclase for novel cyclic peptide discovery in Pseudostellaria heterophylla
Source: Plant Commun. 2025 Mar 13;6(5):101315. doi: 10.1016/j.xplc.2025.101315 (PMC12143145; doi:10.1016/j.xplc.2025.101315)
Supplement: Supplemental Note 1. The CDS sequences of precursor peptide genes in P. heterophylla — The fasta file describes the CDS sequences of precursor peptide genes in different cultivated strains of P. heterophylla [file mmc2.zip]

Archive with 1 entries (1 files):
- xplc_00101315_Supplemental Notes 1.fasta
