# Supplementary material for: Identification of a key peptide cyclase for novel cyclic peptide discovery in Pseudostellaria heterophylla
Source: Plant Commun. 2025 Mar 13;6(5):101315. doi: 10.1016/j.xplc.2025.101315 (PMC12143145; doi:10.1016/j.xplc.2025.101315)
Supplement: Supplemental Note 1. The CDS sequences of precursor peptide genes in P. heterophylla — The fasta file describes the CDS sequences of precursor peptide genes in different cultivated strains of P. heterophylla [file mmc2.zip › xplc_00101315_Supplemental Notes 1.fasta]

>FJ-PreCgi4111
ATGTCTACTATTTCAGCCATCCACATTATGAAGCCGAGTTATTTTGCATGGGGTGGTCCTGGTCCTAGTCAGGTGCTGAT
AAATGGGGATGATATTTCCGTCATGGTGTAA
>FJ-PreCgi472
ATGTCTACTATTTCAGCCATCCACATTATGAAGCCGAGTTATTTTTTGGATGGTCCTCCTCCTAGTCAGGTGCTGATAAA
TGGGGATGATATTTCCGTCATGGTGTAA
>FJ-PreCgi4712
ATGTCTACTATTTCAGCCATCCACATTATGAAGCCGAGTTATTTTTTGGATGGTCCTCCTCCTAGTCAGGTGCTGATAAA
TGGGGATGATATTTTCGTCATGGTGTAA
>FJ-PreCgi4710
ATGTCTACTATTTCAGCCATCCACATTATGAAGCCGAGTTATTTTTTGGATGGTCCTCCTCCTAGTCAGGTGCTGATAAA
TGGGGATGATATTTTCGTCATGGTGTAA
>FJ-PreCgi491
ATGTCTACTATTTCAGCCATCCACATTATGAAGCCGAGTTTTCTTCCATGGGGTGGTCCCCCTCCTAGTCAGGAGCCGAT
AAATGGAGATGATATTTCCGTCATGGTGTAA
>FJ-PreHB
ATGTCTACTATTTCAGCCATCCACATTATGAAGCCGAGTATTTTTGGGGGTCTTCCTCCTCCTAGTCAGGAGCTGATAAA
TGGAGATGATATTTCCCTCATGGTGTAA
>FJ-PrePE
ATGTCTACTATTTCAGCCTTCCACATTATGAAGCCTTACGTTATTTTTGGACCACCTCTTGGTCCTAGTCAGGTGATGAT
AAATGGGGATGATATTTCCGTCATGGTGTAA
>FJ-PrePF
ATGTCTACTATTTCAGCCATCCACATTATGAAGCCGAGTTTGTCTGGGGGTTATCTTCCTCCTAGTCAGGAGCTGATAAA
TGGAGATGATATTTCCGTCATGGTA
>FJ-PrePG
ATGTCTGCTTTTTCAGCCATTCACATTATGAAGCCGAGCTTTTCTTTCGGTCCTCTTGCTCCTAGTCAGGTGCTGATAAA
TGGGGATGATATTTTCGTCGTGGTGTAG
>FJ-PreCgi4151
ATGTCTACTATTTCAGCCATCCACATTATGAAGCCGAGTCATACATGGGGGTCTTCTACTCCTAGTCAGGAGCTGATAAA
TGGAGATGATATTTCCCTCATGGTGTAA
>FJ-PreCgi461
ATGTCTACTATTTCAGCCATCCACATTATGAAGCCGAGTGTTGGAATAACTGGACCAGCATCGCCTAGTCAGGTGTCGAT
CGATGGGGATGATATTTCCGTCATGGTCTAA
>FJ-PreCgi4711
ATGACTACTATTTCAGCCATCTACGTTATGAAGCCAAGTGTTATTTTTAATGACGTTGGTCCTAGTCAGGTGCTGATAAA
TGGGGATGATATTTCCGTCATGGTATAA
>FJ-PreCgi4131
ATGTCTACTATTTCAGCCATCCACATTATGAAGCCGAGTGTTGGAATAACTGGACCAGCATCGCCTAGTCAGGTGTCGAT
CGATGGGGATGATATTTCCGTCAGGGTCTAA
>FJ-PreCgi479
ATGTCTACTATTTCAGCCATCCACATTATGAAGCCGGCGAGTCATTACGTAAGTGACTATGCTGCTAGTCAGGTGTCGAT
CGATGGGGATGATATTTCCGTCATGGTCTAA
>FJ-PreCgi477
ATGTCTACTATTTCAGCCATCCACATTATGAAGCCGAGTACTTGGGTATTGGCAACTCCTCCTAGTCAGGAGCTGATAAA
TGGAGATGATATTTTCGTTGTGGTGTAA
>FJ-PreCgi482
ATGAAGCCGAGTCGTCGTGTAAGATATGGATATGGTCCTAGTCAGGTGTCGGTAGACGGGGATGATATTTCCGTCGTGGT
GTAG
>FJ-PreCgi441
ATGAAGCCGAGTTTTTGGGGAGCAAAAGGTTTTCCTAGTCAGGTGATGATAAATGGGGATGATATTTCCGTCATGGTGTA
A
>FJ-PreCgi4152
ATGTCTACTATTTCAGCCATCCACATTATGAAGCCGAGTCATACATGGGGGTCTTCTACTCCTAGTCAGGTATTGTACTA
TAGTATATATAATATTCATATAGTCTTGACTATATACTTTATACAAATTAATTCTTGA
>FJ-PreCgi311
ATGTCTACTATTTCAGCCGTCCACATTATGAAGCCGAGTCTTTTTTTGGGTACTCCTTCTCCTAGTCAGGTAATGAGCAT
AATATAG
>FJ-PreCgi321
ATGACTACTATTTCAGCCATCTACGTTATGAAGCCAAGTATTTTTTTTAATGACTTTGGTCCTAGTCAGGTGCTGATAAA
TGGGGATGATATTTCCGTCATGGTATAA
>FJ-PreCgi121
ATGGCTACTATTTCAGCCATCCACGTTATGAAGCCGAGTTATTTTGCACCTAGACCTGTTCCTCCTAGTCAGGGGCTGAT
AAATGGGGATGATATTTCTGTCATGGTATAA
>FJ-PreCgi211
ATGTCTACTGTTTCAGCCATCCATATTATGAAGCCGAGTTGGGGTGGTCTTCCTATTGGGGCGCCTAGTCAGGTGTTGGT
AGACGGGGAGGATATTTCCGTCGTGGTGTAG
>FJ-PreCgi3181
ATGTCTACTATTTCAGCCGTCCACATTATGAAGCCGAGTCTTTTTTTGGGTACTCCTTCTCCTAGTCAGGTGCTGATAAA
TGGGGATGATATTTCCGTCATGGTGTAA
>FJ-PreCgi3123
ATGTCTACTATTTCAGCCATCCACATTATGAAGCCGAGTTTTTTTTGGGCTGGTCCTGCTCCTAGTCAGGAGCAGATAAA
TGGAGATGATATTTCCGTCATGGTGTAA
>FJ-PreCgi061
ATGAAGCCGGCGAGTCATTACGTAAGTGACTATGCTGCTAGTCAGGTGTCGATCGATGGGGATGATATTTCCGTCATGGT
CTAA
>FJ-PreCgi031
ATGAAGCCGGCGAGTCATTACGTAAGTGACTATGCTGCTAGTCAGGTGTCGATCGATGGGGATGATATTTCCGTCATGGT
CTAA
>FJ-PreCgi041
ATGAAGCCGGCGAGTCATTACGTAAGTGACTATGCTGCTAGTCAGGTGTCGATCGATGGGGATGATATTTCCGTCATGGT
CTAA
>FJ-PreCgi051
ATGAAGCCGGCGAGTCATTACGTAAGTGACTATGCTGCTAGTCAGGTGTCGATCGATGGGGATGATATTTCCGTCAGGGT
CTAA
>FJ-PreCgi011
ATGTCTGCTTTTTCAGCCATTCACAATATAAAGCCAAATTGGCAGGATCCTGTTCAAATACCTAGTCAGGAGCTGATAGA
TAGGGATGATATTTTCGTCGTGGTGTAG
>FJ-PreCP1
ATGACTACTATTTCAGCCATCTACGTTATGAAGCCAAGTGTTATTTTTGGTGACGTTGGTCCTAGTCAGGTGCTGATAAA
TGGGGATGATATTTCCGTCATGGTATAA
>FJ-PreCP2
ATGTCTACTATTTCAGCCATCCACATTATGAAGCCGAGTGTTGTTGGAGGATATGGATGGCCTCCTAGTCAGGAGCTGAT
AAATGGAGATGATATTTTCGTTGTGGTGTAA
>GZ-PreCgi3181
ATGTCTACTATTTCAGCCGTCCACATTATGAAGCCGAGTCTTTTTTTGGGTACTCCTTCTCCTAGTCAGGTGCTGATAAA
TGGGGATGATATTTCCGTCATGGTGTAA
>GZ-PreCgi311
ATGTCTACTATTTCAGCCGTCCACATTATGAAGCCGAGTCTTTTTTTGGGTACTCCTTCTCCTAGTCAGGTGCTGATAAA
TGGGGATGATATTTCCGTCATGGTGTAA
>GZ-PreCgi382
ATGTCTACTATTTCAGCCATCCACATTATGAAGCCGAGTATTTTTGGGGGTCTTCCTCCTCCTAGTCAGGAGCTGATAAA
TGGAGATGATATTTCCGTCATGGTGTAA
>GZ-PreCgi3121
ATGTCTACTATTTCAGCCTTCCACATTATGAAGCCTTACGTTATTTTTGGACCACCTCTTGGTCCTAGTCAGGTGATGAT
AAATGGGGATGATATTTCCGTCATGGTGTAA
>GZ-PreCgi3113
ATGTCTACTATTTCAGCCTTCCACATTATGAAGCCTTACGTTATTTTTGGACCACCTCTTGGTCCTAGTCAGGTGATGAT
AAATGGGGATGATATTTCCGTCATGGTGTAA
>GZ-PreCgi021
ATGGCTACTATTTCAGCCATCCACGTTATGAAGCCGAGTTATTTTGCACCTAGACCTGTTCCTCCTAGTCAGGGGCTGAT
AAATGGGGATGATATTTCTGTCATGGTATAA
>GZ-PreCgi011
ATGGCTACTATTTCAGCCATCCACGTTATGAAGCCGAGTTATTTTGCACCTAGACCTGTTCCTCCTAGTCAGGGGCTGAT
AAATGGGGATGATATTTCTGTCATGGTATAA
>GZ-PreCgi351
ATGTCTACTATTTCAGCCGTCCACATTATGAAGCCGAGTCTTTTTTTGGGTACTCCTGTTCCTCCTAGTCAGGTGCTGAT
AAATGGGGATGATATTTCCGTCATGGTGTAA
>GZ-PreCgi3112
ATGTCTACTATTTCAGCCATCCACATTAAGAAGCCGAGTCTTCTTACATGGAACCCTCGTCTTCCTAGTCAGAAGCTGAT
AAATGGAGATGATATTTCCGTCATGGTGTAA
>GZ-PreCgi3102
ATGTCTACTATTTCAGCCATCCACATTATGAAGCCGAGTCATACATGGGGGTCTTCTATTCCTAGTCAGGAGATGATAAA
TGGAGATGATATTTCCCTCATGGTGTAA
>GZ-PreCgi131
ATGTCTACTATTTCAGCCATCCACATTATGAAGCCGAGTGTTGGAATAACTGGACCAGCATCGCCTAGTCAGGTGTCGAT
CGATGGGGATGATATTTCCGTCATGGTCTAA
>GZ-PreCgi112
ATGTCTACTATTTCAGCCATCCACATTATGAAGCCGGCGAGTCATTACGTAAGTGACTATGCTGCTAGTCAGGTGTCGAT
CGATGGGGATGATATTTCCGTCATGGTCTAA
>GZ-PreCgi111
ATGTCTACTATTTCAGCCATCCACATTATGAAGCCGGCGAGTCATTACGTAAGTGACTATGCTGCTAGTCAGGTGTCGAT
CGATGGGGATGATATTTCCGTCATGGTCTAA
>GZ-PreCgi1216
ATGTCTACTATTTCAGCCATCCACATTATGAAGCCGAGTCTTTTTTTGGGTACTTCTTCTCCTAGTCAGACGAATGTCCA
GGGGCAAACAAGGAAGGTTCAAAGCTGA
>GZ-PreCgi123
ATGTCTACTATTTCAGCCATCCACATTATGAAGCCGAGTCTTTTTTTGGGTACTTCTTCTCCTAGTCAGACGAATGTCCA
GGGGCAAACAAGGAAGGTTCAAAGCTGA
>AH-PreCgi5112
ATGTCTACTATTTCAGCCATCCACATTATGAAGCCGAGTTATTTTGCATGGGGTGGTCCTGGTCCTAGTCAGGTGCTGAT
AAATGGGGATGATATTTCCGTCATGGTGTAA
>AH-PreCgi5111
ATGTCTACTATTTCAGCCATCCACATTATGAAGCCGAGTTATTTTGCATGGGGTGGTCCTGGTCCTAGTCAGGTGCTGAT
AAATGGGGATGATATTTCCGTCATGGTGTAA
>AH-PreCgi552
ATGTCTACTATTTCAGCCATCCACATTATGAAGCCGAGTTTTCTTCCATGGGGTGGTCCCCCTCCTAGTCAGGAGCCGAT
AAATGGAGATGATATTTCCGTCATGGTGTAA
>AH-PreCgi523
ATGTCTACTATTTCAGCCATCCACATTATGAAGCCGAGCTTTTCTTTCGGTCCTCTTGCTCCTAGTCAGGTGCTGATAAA
TGGGGATGATATTTCCGTCATGGTATAA
>AH-PreCgi521
ATGTCTACTATTTCAGCCATCCACATTATGAAGCCGAGCTTTTCTTTCGGTCCTCTTGCTCCTAGTCAGGTGCTGATAAA
TGGGGATGATATTTCCGTCATGGTGTAA
>AH-PreCgi591
ATGTCTACTATTTCAGCCATCCACATTATGAAGCCGAGTATTTTTGGGGGTCTTCCTCCTCCTAGTCAGGAGCTGATAAA
TGGAGATGATATTTCCCTCATGGTGTAA
>AH-PreCgi581
ATGTCTACTATTTCAGCCTTCCACATTATGAAGCCTTACGTTATTTTTGGACCACCTCTTGGTCCTAGTCAGGTGATGAT
AAATGGGGATGATATTTCCGTCATGGTGTAA
>AH-PreCgi571
ATGTCTACTATTTCAGCCTTCCACATTATGAAGCCTTACGTTATTTTTGGACCACCTCTTGGTCCTAGTCAGGTGATGAT
AAATGGGGATGATATTTCCGTCATGGTGTAA
>AH-PreCgi5121
ATGTCTACTATTTCAGCCATCCACATTATGAAGCCGAGTCATACATGGGGGTCTTCTACTCCTAGTCAGGAGCTGATAAA
TGGAGATGATATTTCCCTCATGGTGTAA
>AH-PreCgi021
ATGGCTACTATTTCAGCCATCCACGTTATGAAGCCGAGTTATTTTGCACCTAGACCTGTTCCTCCTAGTCAGGGGCTGAT
AAATGGGGATGATATTTCTGTCATGGTATAA
>AH-PreCgi011
ATGGCTACTATTTCAGCCATCCACGTTATGAAGCCGAGTTATTTTGCACCTAGACCTGTTCCTCCTAGTCAGGGGCTGAT
AAATGGGGATGATATTTCTGTCATGGTATAA
>AH-PreCgi522
ATGACTACTATTTCAGCCATCTACGTTATGAAGCCAAGTGTTATTTTTGGTGACGTTGGTCCTAGTCAGGTGCTGATAAA
TGGGGATGATATTTCCGTCATGGTATAA
>AH-PreCgi541
ATGTCTACTATTTCAGCCATCCACATTATGAAGCCGGCGAGTCATTACGTAAGTGACTATGCTGCTAGTCAGGTGCTGAT
AAATGGGGATGATATTTCCGTCATGGTTTAA
>AH-PreCgi451
ATGTCTACTGTTTCAGCCATCCATATTATGAAGCCGAGTTGGGGTGGTCTTCCTATTGGGGCGCCTAGTCAGGTGTTGGT
AGACGGGGAGGATATTTCCGTCGTGGTGTAG
>AH-PreCgi421
ATGTCTACTGTTTCAGCCATCCATATTATGAAGCCGAGTTGGGGTGGTCTTCCTATTGGGGCGCCTAGTCAGGTGTTGGT
AGACGGGGAGGATATTTCCGTCGTGGTGTAG
>AH-PreCgi441
ATGTCTACTGTTTCAGCCATCCATATTATGAAGCCGAGTTGGGGTGGTCTTCCTATTGGGGCGCCTAGTCAGGTGTTGGT
AGACGGGGAGGATATTTCCGTCGTGGTGTAG
>AH-PreCgi431
ATGTCTACTGTTTCAGCCATCCATATTATGAAGCCGAGTTGGGGTGGTCTTCCTATTGGGGCGCCTAGTCAGGTGTTGGT
AGACGGGGAGGATATTTCCGTCGTGGTGTAG
>AH-PreCgi551
ATGTCTACTATTTCAGCCATCCACATTATGAAGCCGAGTTTTCTTCCATGGGGTGGTCCCCCTCCTAGTCAGGTATAG
>AH-PreCgi4111
ATGTCTACTATTTCAGCCGTCCACATTATGAAGCCGAGTCTTTTTTTGGGTACTCCTTCTCCTAGTCAGACGAATGTCCA
GGGGCAAACAAGGAAGGTTCAAAGCTGA
>AH-PreCgi012
ATGAAGCCGAGTGTTGGAATAACTGGACCGGCATCGCCTAGTCAGGTGTCGATTGATGGGGATGATATTTCCGTCATGGT
CTAA
>AH-PreCgi041
ATGAAGCCGGCGAGTCATTACGTAAGTGACTATGCTGCTAGTCAGGTGTCGATCGATGGGGATGATATTTCCGTCAGGGT
CTAA
>AH-PreCgi112
ATGTCTACTATTTCAGCCGTCCACATTATGAAGCCGAGTCTTTTTTTGGGTACTCCTTCTCCTAGTCAGACGAATGTCCA
GGGGCAAACAAGGAAGGTTCAAAGCTGA
>AH-PreCgi513
ATGTCTACTATTTCAGCCATCCACATTATGAAGCCGGCGAGTCATTACGTAAGTGACTATGCTGCTAGTCAGGTATAG
>AH-PreCgi311
ATGTCTGCTTTTTCAGCCATTCACAATATAAAGCCAAATTGGCAGGATCCTGTTCAAATACCTAGTCAGGAGCTGATAGA
TAGGGATGATATTTTCGTCGTGGTGTAG
>AH-PreCgi321
ATGTCTGCTTTTTCAGCCATTCACAATATAAAGCCAAATTGGCAGGATGATGATCAAATACCTAGTCAGGAGCCGATAGA
TAGGGATGATATTTTCGTCGTGGTGTAG
>JS-PreCgi331
ATGTCTACTATTTCAGCCATCCACATTATGAAGCCGAGTTTTGGAATTGGTGTTGATGGTCCTAGTCAGGTGCTGATAAA
TGGGGATGATATTTCCGTCATGGTATAA
>JS-PreCgi341
ATGTCTACTATTTCAGCCATCCACATTATGAAGCCGAGTTTTCTTCCATGGGGTGGTCCCCCTCCTAGTCAGGAGCCGAT
AAATGGAGATGATATTTCCGTCATGGTGTAA
>JS-PreCgi3122
ATGTCTACTATTTCAGCCATCCACATTATGAAGCCGAGTTTTTTTTGGGCTGGTCCTGCTCCTAGTCAGGAGCAGATAAA
TGGAGATGATATTTCCGTCATGGTGTAA
>JS-PreCgi3114
ATGTCTACTATTTCAGCCATCCACATTATGAAGCCGAGTTTTTTTTGGGCTGGTCCTGCTCCTAGTCAGGAGCAGATAAA
TGGAGATGATATTTCCGTCATGGTGTAA
>JS-PreCgi3121
ATGTCTACTATTTCAGCCATCCACATTATGAAGCCGAGCTTTTCTTTCGGTCCTCTTGCTCCTAGTCAGGTGCTGATAAA
TGGGGATGATATTTCCGTCATGGTCTAA
>JS-PreCgi311
ATGTCTACTATTTCAGCCATCCACATTATGAAGCCGAGCTTTTCTTTCGGTCCTCTTGCTCCTAGTCAGGTGCTGATAAA
TGGGGATGATATTTCCGTCATGGTATAA
>JS-PreCgi3118
ATGTCTACTATTTCAGCCATCCACATTATGAAGCCGAGTATTTTTGGGGGTCTTCCTCCTCCTAGTCAGGAGCTGATAAA
TGGAGATGATATTTCCCTCATGGTGTAA
>JS-PreCgi3112
ATGTCTACTATTTCAGCCATCCACATTATGAAGCCGAGTATTTTTGGGGGTCTTCCTCCTCCTAGTCAGGAGCTGATAAA
TGGAGATGATATTTCCCTCATGGTGTAA
>JS-PreCgi3113
ATGTCTACTATTTCAGCCATCCACATTATGAAGCCGAGTCATACATGGGGGTCTTCTACTCCTAGTCAGGAGCTGATAAA
TGGAGATGATATTTCCCTCATGGTGTAA
>JS-PreCgi111
ATGGCTACTATTTCAGCCATCCACGTTATGAAGCCGAGTTATTTTGCACCTAGACCTGTTCCTCCTAGTCAGGGGCTGAT
AAATGGGGATGATATTTCTGTCATGGTATAA
>JS-PreCgi3111
ATGTCTACTATTTCAGCCATCCACATTATGAAGCCGAGTCATACATGGGGGTCTTCTACTCCTAGTCAGGAGCTGATAAA
TGGAGATGATATTTCCCTCATGGTGTAA
>JS-PreCgi321
ATGACTACTATTTCAGCCATCTACGTTATGAAGCCAAGTATTTTTTTTAATGACTTTGGTCCTAGTCAGGTGCTGATAAA
TGGGGATGATATTTCCGTCATGGTATAA
>JS-PreCgi361
ATGACTACTATTTCAGCCATCTACGTTATGAAGCCAAGTGTTATTTTTGGTGACGTTGGTCCTAGTCAGGTGCTGATAAA
TGGGGATGATATTTCCGTCATGGTATAA
>JS-Cgi3161
ATGTCTACTATTTCAGCCATCCACATTATGAAGCCGAGTGTTGGAATAACTGGACCAGCATCGCCTAGTCAGGTGTCGAT
CGATGGGGATGATATTTCCGTCATGGTCTAA
>JS-PreCgi3116
ATGTCTACTATTTCAGCCATCCACATTATGAAGCCGGCGAGTCATTACGTAAGTGACTATGCTGCTAGTCAGGTGCTGAT
AAATGGGGATGATATTTCCGTCATGGTTTAA
>JS-PreCgi391
ATGTCTACTATTTCAGCCATCCACATTATGAAGCCGAGTGTTGGAATAACTGGACCAGCATCGCCTAGTCAGGTGTCGAT
CGATGGGGATGATATTTCCGTCAGGGTCTAA
>JS-PreCgi211
ATGTCTACTGTTTCAGCCATCCATATTATGAAGCCGAGTTGGGGTGGTCTTCCTATTGGGGCGCCTAGTCAGGTGTTGGT
AGACGGGGAGGATATTTCCGTCGTGGTGTAG
>JS-PreCgi3101
ATGTCTACTATTTCAGCCATCCACATTATGAAGCCGGCGAGTCATTACGTAAGTGACTATGCTGCTAGTCAGGTGTCGAT
CGATGGGGATGATATTTCCGTCATGGTCTAA
>JS-PreCgi3119
ATGTCTACTATTTCAGCCATCCACATTATGAAGCCGGCGAGTCATTACGTAAGTGACTATGCTGCTAGTCAGGTGTCGAT
CGATGGGGATGATATTTCCGTCATGGTCTAA
>JS-PreCgi3131
ATGTCTACTATTTCAGCCATCCACATTATGAAGCCGGCGAGTCATTACGTAAGTGACTATGCTGCTAGTCAGGTGTCGAT
CGATGGGGATGATATTTCCGTCAGGGTCTAA
>JS-PreCgi231
ATGTCTACTGTTTCAGCCATCCATATTATGAAGCCGAGTTGGGGTGGTCTTCCTATTGGGGCGCCTAGTCAGGTAGACGG
GGATGATACTTCCGTCGTGGTGTAG
>JS-PreCgi131
ATGTCTGCTTTTTCAGCCATTCACAATATAAAGCCAAATTGGCAGGATCCTGTTCAAATACCTAGTCAGGAGCTGATAGA
TAGGGATGATATTTTCGTCGTGGTGTAG
>JS-PreCgi121
ATGTCTGCTTTTTCAGCCATTCACAATATAAAGCCAAATTGGCAGGATGATGATCAAATACCTAGTCAGGAGCCGATAGA
TAGGGATGATATTTTCGTCGTGGTGTAG
>SD-PreCgi2115
ATGTCTACTATTTCAGCCATCCACATTATGAAGCCGAGTTTTATAGAGTGGGGTGGTCCTCCCAGTCAGGTGCTGATAAA
TGGGGATGATATTTCCGTCATAGTGTAA
>SD-PreCgi271
ATGTCTACTATTTCAGCCATCCACATTATGAAGCCGAGTTTTCTTCCATGGGGTGGTCCCCCTCCTAGTCAGGAGCCGAT
AAATGGAGATGATATTTCCGTCATGGTGTAA
>SD-PreCgi2102
ATGTCTACTATTTCAGCCATCCACATTATGAAGCCGAGTTTTTTTTGGGCTGGTCCTGCTCCTAGTCAGGAGCAGATAAA
TGGAGATGATATTTCCGTCATGGTGTAA
>SD-PreCgi151
ATGTCTACTATTTCAGCCATCCACATTATGAAGCCGAGCTTTTCTTTCGGTCCTCTTGCTCCTAGTCAGGTGCTGATAAA
TGGGGATGATATTTCCGTCATGGTGTAA
>SD-PreCgi131
ATGTCTACTATTTCAGCCATCCACATTATGAAGCCGAGTATTTTTGGGGGTCTTCCTCCTCCTAGTCAGGAGCTGATAAA
TGGAGATGATATTTCCCTCATGGTGTAA
>SD-PreCgi121
ATGTCTACTATTTCAGCCATCCACATTATGAAGCCGAGTATTTTTGGGGGTCTTCCTCCTCCTAGTCAGGAGCTGATAAA
TGGAGATGATATTTCCCTCATGGTGTAA
>SD-PreCgi111
ATGTCTACTATTTCAGCCATCCACATTATGAAGCCGAGTATTTTTGGGGGTCTTCCTCCTCCTAGTCAGGAGCTGATAAA
TGGAGATGATATTTCCCTCATGGTGTAA
>SD-PreCgi132
ATGTCTACTATTTCAGCCATCCACATTATGAAGCCGAGTATTTTTGGGGGTCTTCCTCCTCCTAGTCAGGAGCTGATAAA
TGGAGATGATATTTCCCTCATGGTGTAA
>SD-PreCgi112
ATGTCTACTATTTCAGCCATCCACATTATGAAGCCGAGTCATACATGGGGGTCTTCTACTCCTAGTCAGGAGCTGATAAA
TGGAGATGATATTTCCCTCATGGTGTAA
>SD-PreCgi113
ATGTCTACTATTTCAGCCATCCACATTATGAAGCCGAGTCATACATGGGGGTCTTCTACTCCTAGTCAGGAGCTGATAAA
TGGAGATGATATTTCCCTCATGGTGTAA
>SD-PreCgi2131
ATGACTACTATTTCAGCCATCTACGTTATGAAGCCAAGTGTTATTTTTAATGACGTTGGTCCTAGTCAGGTGCTGATAAA
TGGGGATGATATTTCCGTCATGGTATAA
>SD-PreCgi272
ATGTCTACTATTTCAGCCGTCCACATTATGAAGCCGAGTCTTTTTTTGGGTACTGCTGTTCCTCCTAGTCAGGAGCCGAT
AAATGGAGATGATATTTCCGTCATGGTGTAA
>SD-PreCgi251
ATGTCTACTATTTCAGCCATCCACATTATGAAGCCGGCGAGTCATTACGTAAGTGACTATGCTGCTAGTCAGGTGTCGAT
CGATGGGGATGATATTTCCGTCAGGGTCTAA
>SD-PreCgi241
ATGAAGCCGAGTTTTGGAATAGGTGGTGGTCCTCCTAGTCAGGAGCTGATAAATGGAGATGATATTTCCGTCATGGTGTA
A
>SD-PreCgi012
ATGAAGCCGAGTCGTCGTGTAAGATATGGATATGGTCCTAGTCAGGTGTCGGTAGACGGGGATGATATTTCCGTCGTGGT
GTAG
>SD-PreCgi255
ATGTCTACTATTTCAGCCATCCACATTATGAAGCCGAGTCTTTTTTTGGGTACTCCTTCTCCTAGTCAGACGAATGTCCA
GGGGCAAACAAGGAAGGTTCAAAGCTGA
>SD-PreCgi231
ATGAAGCCGGCGAGTCATTACGTAAGTGACTATGCTGCTAGTCAGGTGTCGATCGATGGGGATGATATTTCCGTCATGGT
CTAA
>SD-PreCgi281
ATGAAGCCGGCGAGTCATTACGTAAGTGACTATGCTGCTAGTCAGGTGTCGATCGATGGGGATGATATTTCCGTCATGGT
CTAA
>SD-PreCgi021
ATGTCTGCTTTTTCAGCCATTCACAATATAAAGCCAAATTGGCAGGATCCTGTTCAAATACCTAGTCAGGAGCTGATAGA
TAGGGATGATATTTTCGTCGTGGTGTAG
>SD-PreCgi011
ATGTCTGCTTTTTCAGCCATTCACAATATAAAGCCAAATTGGCAGGATGATGATCAAATACCTAGTCAGGAGCCGATAGA
TAGGGATGATATTTTCGTCGTGGTGTAG
